# Supplementary material for: Ambient fine particulate matter exposure influences oxidative stress and glucocorticoid concentrations in captive Asian elephants in Thailand
Source: Conserv Physiol. 2026 Feb 17;14(1):coag008. doi: 10.1093/conphys/coag008 (PMC12910621; doi:10.1093/conphys/coag008)
Supplement: Web_Material_coag008 [file web_material_coag008.zip]

Archive with 6 entries (6 files):
- R_cleaned.R
- Supplementary File 1.rar
- Supplementary File 2.rar
- Table S1.docx
- Table S2.docx
- Variable data_cleaned.csv
