# Supplementary material for: Ambient fine particulate matter exposure influences oxidative stress and glucocorticoid concentrations in captive Asian elephants in Thailand
Source: Conserv Physiol. 2026 Feb 17;14(1):coag008. doi: 10.1093/conphys/coag008 (PMC12910621; doi:10.1093/conphys/coag008)
Supplement: Web_Material_coag008 [file web_material_coag008.zip › R_cleaned.R]

# ======================
# 📦 Load Required Packages
# ======================
library(dplyr)
library(lubridate)
library(lme4)
library(lmerTest)
library(broom.mixed)

# ======================
# ✅ Step 1: Load Daily PM2.5 Data
# ======================
pm <- read.csv("chiang-mai-air-quality_converted_PM_ISO.csv", header = TRUE)
pm$Date <- as.Date(pm$date)
pm$pm25_ugm3 <- as.numeric(pm$pm25_ugm3)

pm <- pm %>%
  arrange(Date) %>%
  mutate(
    pm25_lag1 = dplyr::lag(pm25_ugm3, 1),
    pm25_lag2 = dplyr::lag(pm25_ugm3, 2),
    pm25_lag3 = dplyr::lag(pm25_ugm3, 3)
  )

# ======================
# ✅ Step 2: Load Biomarker Data
# ======================
L <- read.csv("All data.csv")
L$SampleDate <- as.Date(L$SampleDate)

L <- L %>%
  mutate(
    ID = as.factor(ID),
    Age = as.numeric(Age),
    Sex = as.factor(Sex),
    Camp = as.factor(Camp),
    DNA = as.numeric(DNA),
    MDA = as.numeric(MDA),
    fGCM = as.numeric(fGCM),

  )

# ======================
# ✅ Step 3: Join Biomarker + PM2.5 + Compute Lag Means
# ======================
all <- L %>%
  left_join(pm, by = c("SampleDate" = "Date")) %>%
  rename(
    PM25_Lag0 = pm25_ugm3,
    PM25_Lag1 = pm25_lag1,
    PM25_Lag2 = pm25_lag2,
    PM25_Lag3 = pm25_lag3
  )

get_lag_mean <- function(sample_date, pm, lag_days) {
  pm_window <- pm %>%
    filter(Date <= sample_date & Date > (sample_date - lag_days))
  mean(pm_window$pm25_ugm3, na.rm = TRUE)
}

all$PM25_Lag1 <- sapply(all$SampleDate, get_lag_mean, pm = pm, lag_days = 1)
all$PM25_Lag2 <- sapply(all$SampleDate, get_lag_mean, pm = pm, lag_days = 2)
all$PM25_Lag3 <- sapply(all$SampleDate, get_lag_mean, pm = pm, lag_days = 3)

# ======================
# ✅ Step 4: Categorize Haze Level (PM2.5 Tertiles)
# ======================
q33 <- quantile(all$PM25_Lag0, 0.33, na.rm = TRUE)
q66 <- quantile(all$PM25_Lag0, 0.66, na.rm = TRUE)

all$Haze <- cut(all$PM25_Lag0,
                breaks = c(-Inf, q33, q66, Inf),
                labels = c("LowPM", "ModeratePM", "HighPM"))

# ======================
# ✅ Step 5: Fit Linear Mixed-Effects Models
# ======================

# DNA damage (8-OHdG)
m_dna0 <- lmer(DNA ~ PM25_Lag0 * Haze + Age + Sex + (1 | ID) + (1 | Camp), data = all)
m_dna1 <- lmer(DNA ~ PM25_Lag1 * Haze + Age + Sex + (1 | ID) + (1 | Camp), data = all)
m_dna2 <- lmer(DNA ~ PM25_Lag2 * Haze + Age + Sex + (1 | ID) + (1 | Camp), data = all)
m_dna3 <- lmer(DNA ~ PM25_Lag3 * Haze + Age + Sex + (1 | ID) + (1 | Camp), data = all)


# Lipid peroxidation (MDA)
m_mda0 <- lmer(MDA ~ PM25_Lag0 * Haze + Age + Sex + (1 | ID) + (1 | Camp), data = all)
m_mda1 <- lmer(MDA ~ PM25_Lag1 * Haze + Age + Sex + (1 | ID) + (1 | Camp), data = all)
m_mda2 <- lmer(MDA ~ PM25_Lag2 * Haze + Age + Sex + (1 | ID) + (1 | Camp), data = all)
m_mda3 <- lmer(MDA ~ PM25_Lag3 * Haze + Age + Sex + (1 | ID) + (1 | Camp), data = all)

# Glucocorticoids (fGCM)
m_fgcm0 <- lmer(fGCM ~ PM25_Lag0 * Haze + Age + Sex + (1 | ID) + (1 | Camp), data = all)
m_fgcm1 <- lmer(fGCM ~ PM25_Lag1 * Haze + Age + Sex + (1 | ID) + (1 | Camp), data = all)
m_fgcm2 <- lmer(fGCM ~ PM25_Lag2 * Haze + Age + Sex + (1 | ID) + (1 | Camp), data = all)
m_fgcm3 <- lmer(fGCM ~ PM25_Lag3 * Haze + Age + Sex + (1 | ID) + (1 | Camp), data = all)


# ======================
# ✅ Step 6: Compare AICs (Lag Selection)
# ======================
AIC(m_dna0, m_dna1, m_dna2, m_dna3)
AIC(m_mda0, m_mda1, m_mda2, m_mda3)
AIC(m_fgcm0, m_fgcm1, m_fgcm2, m_fgcm3)

# ======================
# ✅ Step 7: Summary Statistics of Final Models
# ======================
summary(m_dna0)
summary(m_mda3)
summary(m_fgcm2)
