# Supplementary material for: Ambient fine particulate matter exposure influences oxidative stress and glucocorticoid concentrations in captive Asian elephants in Thailand
Source: Conserv Physiol. 2026 Feb 17;14(1):coag008. doi: 10.1093/conphys/coag008 (PMC12910621; doi:10.1093/conphys/coag008)
Supplement: Web_Material_coag008 [file web_material_coag008.zip › Variable data_cleaned.csv]

ID	time	name	Age	Sex	Camp	SampleDate	MDA	DNA	fGCM
01L	1	เดือนเพ็ญ	3	Female	B	2021-06-23	1.64	NA	45.118
01L	2	เดือนเพ็ญ	3	Female	B	2021-07-21	1.94	NA	50.367
01L	3	เดือนเพ็ญ	3	Female	B	2021-08-23	2.54	NA	46.556
02L	1	แสนล้าน	3	Male	B	2021-06-23	1.79	8.225	42.368
02L	2	แสนล้าน	3	Male	B	2021-07-21	2.84	8.597	57.828
02L	3	แสนล้าน	3	Male	B	2021-08-23	1.94	9.147	54.274
02L	4	แสนล้าน	3	Male	B	2021-09-30	2.99	6.699	85.221
02L	5	แสนล้าน	3	Male	B	2021-10-19	2.24	6.613	46.747
02L	6	แสนล้าน	3	Male	B	2021-11-17	1.94	7.664	67.242
02L	7	แสนล้าน	3	Male	B	2021-12-15	2.09	6.722	55.635
02L	8	แสนล้าน	3	Male	B	2022-01-14	2.39	6.157	58.637
02L	9	แสนล้าน	3	Male	B	2022-02-17	1.79	5.097	51.763
02L	10	แสนล้าน	3	Male	B	2022-03-17	1.49	5.487	53.109
02L	11	แสนล้าน	3	Male	B	2022-04-11	1.79	5.860	34.386
02L	12	แสนล้าน	3	Male	B	2022-05-17	1.34	8.439	33.756
03L	1	มีนา	8	Female	B	2021-06-23	1.94	NA	43.467
03L	2	มีนา	8	Female	B	2021-07-21	4.18	NA	43.904
03L	3	มีนา	8	Female	B	2021-08-23	3.13	NA	65.53
05L	1	ทอง 2	5	Female	A	2021-06-23	1.34	9.735	48.35
05L	2	ทอง 2	5	Female	A	2021-07-21	1.64	11.371	52.071
05L	3	ทอง 2	5	Female	A	2021-08-23	2.99	12.839	61.011
05L	4	ทอง 2	5	Female	A	2021-09-30	1.79	9.505	68.928
05L	5	ทอง 2	5	Female	A	2021-10-28	1.64	9.970	56.94
05L	6	ทอง 2	5	Female	A	2021-11-25	1.49	11.595	64.153
05L	7	ทอง 2	5	Female	A	2021-12-22	1.34	8.314	69.432
05L	8	ทอง 2	5	Female	A	2022-01-20	1.49	6.403	36.591
06L	1	ทอง 3	4	Male	A	2021-06-23	1.04	NA	48.541
06L	2	ทอง 3	4	Male	A	2021-07-21	1.49	NA	54.063
07L	1	ทอง 4	4	Male	A	2021-06-23	1.34	11.753	54.33
07L	2	ทอง 4	4	Male	A	2021-07-21	1.64	11.074	48.621
07L	3	ทอง 4	4	Male	A	2021-08-23	1.64	13.772	43.897
07L	4	ทอง 4	4	Male	A	2021-09-30	1.94	12.705	66.066
07L	5	ทอง 4	4	Male	A	2021-10-28	1.94	13.906	70.454
07L	6	ทอง 4	4	Male	A	2021-11-25	1.49	15.235	76.48
07L	7	ทอง 4	4	Male	A	2021-12-22	1.94	12.118	45.497
07L	8	ทอง 4	4	Male	A	2022-01-20	1.49	11.618	52.238
07L	9	ทอง 4	4	Male	A	2022-02-24	1.64	10.899	55.944
07L	10	ทอง 4	4	Male	A	2022-03-23	1.79	11.977	53.217
07L	11	ทอง 4	4	Male	A	2022-04-21	1.79	8.231	22.155
07L	12	ทอง 4	4	Male	A	2022-05-24	1.79	9.646	38.646
08L	1	ทอง 5	3	Female	A	2021-06-23	1.04	6.079	38.812
08L	2	ทอง 5	3	Female	A	2021-07-21	2.39	6.923	59.042
08L	3	ทอง 5	3	Female	A	2021-08-23	1.64	7.122	49.565
08L	4	ทอง 5	3	Female	A	2021-09-30	1.49	7.562	86.109
08L	5	ทอง 5	3	Female	A	2021-10-28	1.79	8.752	93.419
08L	6	ทอง 5	3	Female	A	2021-11-25	1.19	7.288	86.433
08L	7	ทอง 5	3	Female	A	2021-12-22	1.34	5.207	70.686
08L	8	ทอง 5	3	Female	A	2022-01-20	1.19	5.396	47.251
08L	9	ทอง 5	3	Female	A	2022-02-24	1.49	5.687	71.859
09L	1	ทองทวี	2	Female	A	2021-06-23	1.04	NA	39.839
09L	2	ทองทวี	2	Female	A	2021-07-21	1.64	NA	46.842
10L	1	ธันวา	8	Male	D	2021-06-23	1.79	8.023	61.043
10L	2	ธันวา	8	Male	D	2021-07-26	1.79	8.488	56.161
10L	3	ธันวา	8	Male	D	2021-08-23	1.94	10.277	61.818
10L	4	ธันวา	8	Male	D	2021-09-30	2.09	10.995	77.486
10L	5	ธันวา	8	Male	D	2021-10-27	2.54	9.367	94.684
10L	6	ธันวา	8	Male	D	2021-11-24	1.64	7.885	92.49
10L	7	ธันวา	8	Male	D	2021-12-22	1.79	9.000	97.867
10L	8	ธันวา	8	Male	D	2022-01-19	1.79	7.794	73.898
10L	9	ธันวา	8	Male	D	2022-02-24	1.94	7.126	74.976
10L	10	ธันวา	8	Male	D	2022-03-23	1.79	7.278	38.061
10L	11	ธันวา	8	Male	D	2022-04-27	1.94	7.762	76.233
10L	12	ธันวา	8	Male	D	2022-05-25	1.64	8.333	76.899
11L	1	สุรีย์	8	Female	D	2021-06-23	1.94	8.530	81.163
11L	2	สุรีย์	8	Female	D	2021-07-26	1.64	9.884	62.05
11L	3	สุรีย์	8	Female	D	2021-08-23	2.09	8.826	62.846
11L	4	สุรีย์	8	Female	D	2021-09-30	1.94	8.183	71.673
11L	5	สุรีย์	8	Female	D	2021-10-27	1.64	8.356	52.526
11L	6	สุรีย์	8	Female	D	2021-11-24	2.69	7.273	65.794
11L	7	สุรีย์	8	Female	D	2021-12-22	2.24	8.849	64.809
11L	8	สุรีย์	8	Female	D	2022-01-19	1.64	7.096	54.513
11L	9	สุรีย์	8	Female	D	2022-02-24	1.79	6.026	84.089
11L	10	สุรีย์	8	Female	D	2022-03-23	1.64	5.730	59.1
11L	11	สุรีย์	8	Female	D	2022-04-27	2.99	7.460	60.46
11L	12	สุรีย์	8	Female	D	2022-05-25	2.24	7.316	39.696
12L	1	กุศล	8	Female	D	2021-06-23	1.79	8.783	46.65
12L	2	กุศล	8	Female	D	2021-07-26	1.94	8.752	66.054
12L	3	กุศล	8	Female	D	2021-08-23	2.39	9.112	57.366
12L	4	กุศล	8	Female	D	2021-09-30	1.79	9.706	72.52
12L	5	กุศล	8	Female	D	2021-10-27	1.49	10.789	73.245
12L	6	กุศล	8	Female	D	2021-11-24	2.24	9.100	77.328
12L	7	กุศล	8	Female	D	2021-12-22	2.09	8.778	71.826
12L	8	กุศล	8	Female	D	2022-01-19	1.49	7.096	64.55
12L	9	กุศล	8	Female	D	2022-02-24	1.79	5.951	83.673
12L	10	กุศล	8	Female	D	2022-03-23	1.49	8.181	NA
12L	11	กุศล	8	Female	D	2022-04-27	2.09	8.593	63.915
12L	12	กุศล	8	Female	D	2022-05-25	2.09	8.314	51.865
13L	1	ใบบุญ	9	Female	E	2021-06-16	1.94	6.691	50.761
13L	2	ใบบุญ	9	Female	E	2021-07-16	2.24	6.134	69.288
13L	3	ใบบุญ	9	Female	E	2021-08-09	1.79	7.545	61.09
13L	4	ใบบุญ	9	Female	E	2021-09-17	1.94	7.286	83.604
13L	5	ใบบุญ	9	Female	E	2021-10-20	1.79	6.569	44.008
13L	6	ใบบุญ	9	Female	E	2021-11-17	2.09	6.120	77.013
13L	7	ใบบุญ	9	Female	E	2021-12-15	1.64	5.156	44.1
13L	8	ใบบุญ	9	Female	E	2022-01-12	1.34	3.733	48.621
13L	9	ใบบุญ	9	Female	E	2022-02-17	1.94	4.604	79.227
13L	10	ใบบุญ	9	Female	E	2022-03-31	1.94	6.478	61.879
13L	11	ใบบุญ	9	Female	E	2022-04-11	2.39	6.191	56.736
13L	12	ใบบุญ	9	Female	E	2022-05-18	1.94	3.790	56.749
14L	1	แพนเค้ก	8	Female	C	2021-06-23	1.49	8.768	NA
14L	2	แพนเค้ก	8	Female	C	2021-07-21	1.64	10.703	54.062
14L	3	แพนเค้ก	8	Female	C	2021-08-23	1.64	10.151	44.033
14L	4	แพนเค้ก	8	Female	C	2021-09-30	2.09	9.117	59.988
14L	5	แพนเค้ก	8	Female	C	2021-10-27	2.09	8.281	57.897
15L	1	วารี	6	Female	E	2021-06-16	1.79	13.163	40.183
15L	2	วารี	6	Female	E	2021-07-16	1.79	14.332	53.85
15L	3	วารี	6	Female	E	2021-08-09	1.49	12.300	63.062
15L	4	วารี	6	Female	E	2021-09-17	2.09	13.340	46.092
15L	5	วารี	6	Female	E	2021-10-20	2.09	14.659	56.977
15L	6	วารี	6	Female	E	2021-11-17	2.09	13.117	54.852
15L	7	วารี	6	Female	E	2021-12-15	1.64	13.956	49.26
15L	8	วารี	6	Female	E	2022-01-12	1.79	10.351	62.938
15L	9	วารี	6	Female	E	2022-02-17	1.94	11.525	83.85
15L	10	วารี	6	Female	E	2022-03-31	1.49	11.952	64.937
15L	11	วารี	6	Female	E	2022-04-11	1.79	8.602	74.106
15L	12	วารี	6	Female	E	2022-05-18	1.79	13.525	63.426
16L	1	พลายพลแสน (ทองดี)	9	Male	F	2022-06-15	1.94	6.270	65.13
16L	2	พลายพลแสน (ทองดี)	9	Male	F	2021-07-14	1.79	11.189	54.382
16L	3	พลายพลแสน (ทองดี)	9	Male	F	2021-08-11	1.34	8.834	50.511
16L	4	พลายพลแสน (ทองดี)	9	Male	F	2021-09-24	2.09	9.970	50.447
16L	5	พลายพลแสน (ทองดี)	9	Male	F	2021-10-20	1.49	9.706	61.043
16L	6	พลายพลแสน (ทองดี)	9	Male	F	2021-11-17	2.09	8.056	62.724
16L	7	พลายพลแสน (ทองดี)	9	Male	F	2021-12-15	1.64	8.543	60.098
16L	8	พลายพลแสน (ทองดี)	9	Male	F	2022-01-14	1.64	5.278	54.342
16L	9	พลายพลแสน (ทองดี)	9	Male	F	2022-02-17	1.94	8.750	60.149
16L	10	พลายพลแสน (ทองดี)	9	Male	F	2022-03-17	1.64	6.279	41.812
16L	11	พลายพลแสน (ทองดี)	9	Male	F	2022-04-11	1.64	5.984	39.511
16L	12	พลายพลแสน (ทองดี)	9	Male	F	2022-05-17	1.79	6.629	48.483
17L	1	บุญหลง	11	Male	F	2022-06-15	2.09	5.141	65.169
17L	2	บุญหลง	11	Male	F	2021-07-14	1.79	7.778	51.765
17L	3	บุญหลง	11	Male	F	2021-08-11	1.64	6.612	46.359
17L	4	บุญหลง	11	Male	F	2021-09-24	2.09	7.941	65.018
17L	5	บุญหลง	11	Male	F	2021-10-20	1.79	7.957	81.265
17L	6	บุญหลง	11	Male	F	2021-11-17	1.04	7.334	76.877
17L	7	บุญหลง	11	Male	F	2021-12-15	1.34	7.982	95.792
17L	8	บุญหลง	11	Male	F	2022-01-14	1.49	6.199	68.382
17L	9	บุญหลง	11	Male	F	2022-02-17	1.94	6.755	88.797
17L	10	บุญหลง	11	Male	F	2022-03-17	1.64	4.377	34.311
17L	11	บุญหลง	11	Male	F	2022-04-11	1.79	6.448	45.606
17L	12	บุญหลง	11	Male	F	2022-05-17	1.79	5.141	62.363
18L	1	ทีน้อย	3	Male	G	2022-06-20	1.34	4.949	15.797
18L	2	ทีน้อย	3	Male	G	2022-07-18	1.79	6.676	23.914
18L	3	ทีน้อย	3	Male	G	2021-08-23	3.28	7.622	48.618
18L	4	ทีน้อย	3	Male	G	2021-09-30	1.49	6.882	56.135
18L	5	ทีน้อย	3	Male	G	2021-10-27	1.79	8.331	39.656
18L	6	ทีน้อย	3	Male	G	2021-11-24	1.04	8.172	55.704
18L	7	ทีน้อย	3	Male	G	2021-12-22	1.04	6.673	53.955
18L	8	ทีน้อย	3	Male	G	2022-01-19	1.19	4.636	59.748
18L	9	ทีน้อย	3	Male	G	2022-02-24	1.49	5.429	65.491
18L	10	ทีน้อย	3	Male	G	2022-03-23	1.79	5.827	30.075
18L	11	ทีน้อย	3	Male	G	2022-04-27	1.79	6.637	36.795
18L	12	ทีน้อย	3	Male	G	2022-05-25	1.49	7.472	43.105
19L	1	สมศรี	15	Female	F	2022-06-15	1.79	7.221	48.52
19L	2	สมศรี	15	Female	F	2022-07-12	1.79	6.169	39.514
19L	3	สมศรี	15	Female	F	2022-08-18	1.64	6.231	35.076
19L	4	สมศรี	15	Female	F	2022-09-15	1.79	6.312	NA
19L	5	สมศรี	15	Female	F	2021-10-20	1.64	8.976	37.302
19L	6	สมศรี	15	Female	F	2021-11-17	1.04	8.072	88.826
19L	7	สมศรี	15	Female	F	2021-12-15	1.49	7.797	53.382
19L	8	สมศรี	15	Female	F	2022-01-14	1.19	7.118	58.777
19L	9	สมศรี	15	Female	F	2022-02-17	1.79	6.555	68.939
19L	10	สมศรี	15	Female	F	2022-03-17	2.24	5.775	65.883
19L	11	สมศรี	15	Female	F	2022-04-11	2.09	6.385	50.097
19L	12	สมศรี	15	Female	F	2022-05-17	1.64	6.995	49.64
20L	1	ลูกข่าง	29	Female	F	2022-06-15	1.79	8.400	35.009
20L	2	ลูกข่าง	29	Female	F	2022-07-12	1.64	7.373	29.076
20L	3	ลูกข่าง	29	Female	F	2022-08-18	1.94	6.894	51.277
20L	4	ลูกข่าง	29	Female	F	2022-09-15	2.54	7.116	NA
20L	5	ลูกข่าง	29	Female	F	2021-10-20	1.79	10.008	39.157
20L	6	ลูกข่าง	29	Female	F	2021-11-17	1.19	8.638	46.762
20L	7	ลูกข่าง	29	Female	F	2021-12-15	1.49	8.535	63.561
20L	8	ลูกข่าง	29	Female	F	2022-01-14	1.34	8.161	62.19
20L	9	ลูกข่าง	29	Female	F	2022-02-17	1.79	6.272	49.995
20L	10	ลูกข่าง	29	Female	F	2022-03-17	1.79	7.263	35.512
20L	11	ลูกข่าง	29	Female	F	2022-04-11	1.49	7.213	40.403
20L	12	ลูกข่าง	29	Female	F	2022-05-17	1.79	8.333	50.031
21L	1	ประจวบ	42	Female	F	2022-06-15	2.09	5.729	61.247
21L	2	ประจวบ	42	Female	F	2022-07-12	1.79	5.549	27.084
21L	3	ประจวบ	42	Female	F	2022-08-18	1.94	5.270	54.929
21L	4	ประจวบ	42	Female	F	2022-09-15	1.79	5.248	NA
21L	5	ประจวบ	42	Female	F	2021-10-20	1.94	9.725	53.238
21L	6	ประจวบ	42	Female	F	2021-11-17	1.34	7.749	61.602
21L	7	ประจวบ	42	Female	F	2021-12-15	1.79	7.396	45.778
21L	8	ประจวบ	42	Female	F	2022-01-14	1.64	7.285	83.139
21L	9	ประจวบ	42	Female	F	2022-02-17	2.24	6.158	69.059
21L	10	ประจวบ	42	Female	F	2022-03-17	1.79	5.392	34.94
21L	11	ประจวบ	42	Female	F	2022-04-11	NA	10.588	53.65
21L	12	ประจวบ	42	Female	F	2022-05-17	1.94	NA	51.693
22L	1	น้ำเพชร	11	Female	A	2022-06-20	1.79	6.494	56.028
22L	2	น้ำเพชร	11	Female	A	2022-07-18	1.64	10.588	50.498
22L	3	น้ำเพชร	11	Female	A	2022-08-30	1.79	8.381	30.65
22L	4	น้ำเพชร	11	Female	A	2022-09-21	2.09	8.854	NA
22L	5	น้ำเพชร	11	Female	A	2021-10-28	1.64	9.029	65.562
22L	6	น้ำเพชร	11	Female	A	2021-11-25	1.34	8.163	59.759
22L	7	น้ำเพชร	11	Female	A	2021-12-22	1.19	6.905	45.098
22L	8	น้ำเพชร	11	Female	A	2022-01-20	1.34	7.065	46.526
22L	9	น้ำเพชร	11	Female	A	2022-02-24	1.79	5.820	54.418
22L	10	น้ำเพชร	11	Female	A	2022-03-23	1.79	7.159	50.112
22L	11	น้ำเพชร	11	Female	A	2022-04-21	1.79	6.370	33.096
22L	12	น้ำเพชร	11	Female	A	2022-05-24	1.94	6.717	37.52
23L	1	น้ำทิพย์	15	Female	A	2022-06-20	1.94	7.021	34.853
23L	2	น้ำทิพย์	15	Female	A	2022-07-18	1.64	7.609	44.33
23L	3	น้ำทิพย์	15	Female	A	2022-08-30	1.94	7.851	38.391
23L	4	น้ำทิพย์	15	Female	A	2022-09-21	1.94	7.623	NA
23L	5	น้ำทิพย์	15	Female	A	2021-10-28	2.09	10.576	53.207
23L	6	น้ำทิพย์	15	Female	A	2021-11-25	1.64	9.970	59.965
23L	7	น้ำทิพย์	15	Female	A	2021-12-22	1.34	9.478	57.938
23L	8	น้ำทิพย์	15	Female	A	2022-01-20	1.49	10.770	44.964
23L	9	น้ำทิพย์	15	Female	A	2022-02-24	2.09	8.156	85.491
23L	10	น้ำทิพย์	15	Female	A	2022-03-23	3.13	8.619	58.73
23L	11	น้ำทิพย์	15	Female	A	2022-04-21	1.94	7.281	29.135
23L	12	น้ำทิพย์	15	Female	A	2022-05-24	1.79	7.828	34.998
24L	5	ทองก้ำ	18	Female	A	2021-10-28	1.94	10.466	82.299
24L	6	ทองก้ำ	18	Female	A	2021-11-25	1.34	7.388	74.56
24L	7	ทองก้ำ	18	Female	A	2021-12-22	1.49	7.520	54.495
24L	8	ทองก้ำ	18	Female	A	2022-01-20	1.49	8.507	60.407
24L	9	ทองก้ำ	18	Female	A	2022-02-24	1.94	7.211	71.148
24L	10	ทองก้ำ	18	Female	A	2022-03-23	1.79	6.953	50.328
24L	11	ทองก้ำ	18	Female	A	2022-04-21	1.64	6.270	41.456
24L	12	ทองก้ำ	18	Female	A	2022-05-24	1.79	6.773	56.209
25L	1	ทองพุ่ม	19	Female	A	2022-06-20	1.79	7.529	55.099
25L	2	ทองพุ่ม	19	Female	A	2022-07-18	1.64	7.324	47.963
25L	3	ทองพุ่ม	19	Female	A	2022-08-30	1.79	7.703	31.878
25L	4	ทองพุ่ม	19	Female	A	2022-09-21	1.79	7.844	NA
25L	5	ทองพุ่ม	19	Female	A	2021-10-28	1.79	8.907	70.353
25L	6	ทองพุ่ม	19	Female	A	2021-11-25	1.34	8.475	106.084
25L	7	ทองพุ่ม	19	Female	A	2021-12-22	1.49	7.813	57.45
25L	8	ทองพุ่ม	19	Female	A	2022-01-20	1.04	7.239	NA
25L	9	ทองพุ่ม	19	Female	A	2022-02-24	1.64	7.567	53.967
25L	10	ทองพุ่ม	19	Female	A	2022-03-23	1.49	7.762	104.356
25L	11	ทองพุ่ม	19	Female	A	2022-04-21	1.34	6.051	25.391
25L	12	ทองพุ่ม	19	Female	A	2022-05-24	2.24	7.411	41.278
26L	1	พังจินตรา	60	Female	B	2022-06-20	1.64	5.920	35.275
26L	2	พังจินตรา	60	Female	B	2022-07-18	1.79	5.908	71.811
26L	3	พังจินตรา	60	Female	B	2022-08-30	2.09	8.170	38.862
26L	4	พังจินตรา	60	Female	B	2022-09-21	1.79	6.604	NA
26L	5	พังจินตรา	60	Female	B	2021-10-27	1.79	9.020	44.804
26L	6	พังจินตรา	60	Female	B	2021-11-24	1.04	7.781	45.926
26L	7	พังจินตรา	60	Female	B	2021-12-22	1.64	6.976	55.252
26L	8	พังจินตรา	60	Female	B	2022-01-19	1.49	6.567	17.241
26L	9	พังจินตรา	60	Female	B	2022-02-24	1.79	5.380	67.601
26L	10	พังจินตรา	60	Female	B	2022-03-23	1.79	6.478	42.015
26L	11	พังจินตรา	60	Female	B	2022-04-27	1.94	6.765	38.803
26L	12	พังจินตรา	60	Female	B	2022-05-25	1.49	5.637	82.556
27L	5	พังแอนนา	46	Female	B	2021-10-27	1.79	7.316	51.618
27L	6	พังแอนนา	46	Female	B	2021-11-24	1.04	7.061	46.758
27L	7	พังแอนนา	46	Female	B	2021-12-22	1.64	6.060	63.306
27L	8	พังแอนนา	46	Female	B	2022-01-19	1.49	5.882	23.8
27L	9	พังแอนนา	46	Female	B	2022-02-24	1.64	5.424	52.968
27L	10	พังแอนนา	46	Female	B	2022-03-23	1.64	6.117	54.543
28L	1	วันดี	28	Female	D	2022-06-20	1.94	5.248	60.159
28L	2	วันดี	28	Female	D	2022-07-18	1.79	10.255	NA
28L	3	วันดี	28	Female	D	2022-08-30	2.39	9.681	46.677
28L	4	วันดี	28	Female	D	2022-09-21	1.79	7.001	NA
28L	5	วันดี	28	Female	D	2021-10-27	2.09	8.666	54.786
28L	6	วันดี	28	Female	D	2021-11-24	1.19	7.205	62.604
28L	7	วันดี	28	Female	D	2021-12-22	1.64	6.481	95.337
28L	8	วันดี	28	Female	D	2022-01-19	1.49	6.040	NA
28L	9	วันดี	28	Female	D	2022-02-24	1.94	6.225	64.239
28L	10	วันดี	28	Female	D	2022-03-23	1.49	4.998	60.644
28L	11	วันดี	28	Female	D	2022-04-27	1.79	7.187	40.623
28L	12	วันดี	28	Female	D	2022-05-25	1.94	6.201	91.075
